# Supplementary material for: Identifying Key Drivers of Efficient B Cell Responses: On the Role of T Help, Antigen-Organization, and Toll-like Receptor Stimulation for Generating a Neutralizing Anti-Dengue Virus Response
Source: Vaccines (Basel). 2024 Jun 14;12(6):661. doi: 10.3390/vaccines12060661 (PMC11209419; doi:10.3390/vaccines12060661)
Supplement: Supplementary file 1 [file vaccines-12-00661-s001.zip]

Archive with 1 entries (1 files):
- vaccines-2945232-supplementary.pdf
